# Supplementary material for: Deep-Water Renewal Events; Insights into Deep Water Sediment Transport Mechanisms
Source: Sci Rep. 2020 Apr 9;10:6139. doi: 10.1038/s41598-020-63123-3 (PMC7145800; doi:10.1038/s41598-020-63123-3)
Supplement: Supplementary file 2 — Supplementary Table S1 [file 41598_2020_63123_MOESM2_ESM.xlsx]

## Sheet: ورقة1
Physical and chemical ocean property statistics in 2009. SoE: Strat of event; EoE: End of event; T: Temperature; S: Salinity; DO: Disscolved oxygen; Turb.: Turbidity
							Ambient conditions				During DWR conditions
Events	Cycle #	SoE		EoE		SoE Timing	backgorund value				Maximum				Δ variation
2009		Date	Time	Date	Time		T (°C)	S (psu)	O2 (ml/l)	Turb. (NTU)	T (°C)	S (psu)	DO (ml/l)	Turb. (NTU)	T (°C)	S (psu)	DO (ml/l)	Turb. (NTU)
1	C1	2019-02-20	08:30:00	2019-02-27	10:00:00	Flood tide	8.92	31.01	2.31	0.24	7.42	30.81	4.07	2.66	-1.5	-0.2	1.76	2.42
2	C1	n/a	n/a	2019-03-31	04:00:00	n/a	8.33	30.88	2.85	0.26	7.30	30.64	4.51	25.99	-1.03	-0.24	1.66	25.73
3	C1	2019-04-16	04:30:00	2019-04-28	07:00:00	Flood tide	8.25	30.80	3.02	0.72	7.65	31.01	4.71	6.11	-0.6	0.21	1.69	5.39
4	C1	2019-05-06	21:00:00	2019-05-13	21:15:00	Flood tide	7.94	30.77	3.67	0.57	8.13	30.87	4.47	24.61	0.19	0.1	0.8	24.04
5	C1	2019-05-19	18:00:00	2019-05-27	05:00:00	Flood tide	7.93	30.71	3.75	0.11	8.22	30.95	4.32	4.77	0.29	0.24	0.57	4.66
6	C2	2019-06-17	21:30:00	2019-06-24	00:30:00	Flood tide	8.05	30.63	3.74	0.22	8.93	30.90	3.45	3.18	0.88	0.27	-0.29	2.96
7	C2	2019-07-15	18:30:00	2019-07-22	02:00:00	Flood tide	8.28	30.60	3.68	0.49	9.02	30.93	3.18	3.22	0.74	0.33	-0.5	2.73
8	C2	2019-08-02	23:00:00	2019-08-07	00:30:00	Flood tide	8.31	30.53	3.43	0.34	9.26	30.92	2.89	10.00	0.95	0.39	-0.54	9.66
9	C2	2019-08-13	16:30:00	2019-08-23	15:30:00	Flood tide	8.53	30.51	3.27	0.46	9.78	30.88	2.87	2.12	1.25	0.37	-0.4	1.66
10	C2	2019-08-30	23:00:00	2019-09-08	01:00:00	Flood tide	8.66	30.48	3.13	0.33	9.95	31.03	2.55	6.10	1.29	0.55	-0.58	5.77
11	C2	2019-09-12	20:00:00	2019-09-16	20:30:00	Flood tide	8.92	30.53	3.00	0.36	9.70	30.78	2.65	16.93	0.78	0.25	-0.35	16.57
12	C2	2019-09-28	n/a	2019-10-07	11:40:00	n/a	9.12	30.56	2.82	0.144	9.63	31.47	2.44	n/a	0.51	0.91	-0.38	n/a
13	C3	2019-10-28	21:30:00	2019-11-01	12:00:00	Flood tide	9.41	31.09	2.38	n/a	9.61	31.26	2.83	n/a	0.2	0.17	0.45	n/a
14	C3	2019-01-09	11:00:00	2019-01-13	13:30:00	Flood tide	9.13	31.11	2.20	0.67	8.81	30.94	2.75	3.31	-0.32	-0.17	0.55	2.64
15	C3	2019-02-06	09:15:00	2019-02-10	23:00:00	Flood tide	8.93	31.01	2.37	0.60	8.51	30.85	2.98	2.25	-0.42	-0.16	0.61	1.65
